# Supplementary material for: Genomic and Developmental Models to Predict Cognitive and Adaptive Outcomes in Autistic Children
Source: JAMA Pediatr. 2025 Apr 21;179(6):655–65. doi: 10.1001/jamapediatrics.2025.0205 (PMC12012735; doi:10.1001/jamapediatrics.2025.0205)
Supplement: Supplement 2. — eTable 1. Comparison of the Clinical Diagnosis of Intellectual Disability With Cognitive and Adaptive Scales From Medical Records in SPARK eTable 2. Selection of Polygenic Scores eTable 3. Model Performance for Predicting Intellectual Disability Using Genetic Variants eTable 4. Comparison With the Predictive Performance or Carrier Status of Developmental Disorder Genes eTable 5. Other Risk Factors for Intellectual Disability and Confounding Factors in the Evaluation of ID eTable 6. Model Performance for Predicting Intellectual Disability Using Developmental Milestones and Genetic Variants eTable 7. Examination of Potential Confounding Effects of the Age at Assessment eTable 8. Performance for Predicting Intellectual Quotient and Vineland Adaptive Behavior Scales Using All Predictors [file jamapediatr-e250205-s002.xlsx]

## Sheet: Contents
Bourque VR, Schmilovich Z, Huguet G, et al. Genomic and developmental models to predict cognitive and adaptive outcomes in autistic children. JAMA Pediatr. Published online April 21, 2025. doi:10.1001/jamapediatrics.2025.0205
This supplemental material has been provided by the authors to give readers additional information about their work.
Sheet	Contents
eTable 1	Comparison of the clinical diagnosis of intellectual disability with cognitive and adaptive scales from medical records in SPARK
eTable 2	Selection of polygenic scores
eTable 3	Model performance for predicting intellectual disability using genetic variants
eTable 4	Comparison with the predictive performance or carrier status of developmental disorder genes
eTable 5	Other risk factors for intellectual disability and confounding factors in the evaluation of ID
eTable 6	Model performance for predicting intellectual disability using developmental milestones and genetic variants
eTable 7	Examination of potential confounding effects of the age at assessment
eTable 8	Performance for predicting intellectual quotient and Vineland adaptive behaviour scales using all predictors

## Sheet: eTable 1
eTable 1. Comparison of the clinical diagnosis of intellectual disability with cognitive and adaptive scales from medical records in SPARK*
predictors	subsample size	prevalence of ID in the subsample	AUC ROC
nonverbal IQ	295	0.18983051	0.84623431
verbal IQ	281	0.18149466	0.80315431
full-scale IQ	326	0.19018405	0.81204179
Vineland adaptive behaviour scale	1275	0.21647059	0.78434957
nonverbal IQ + verbal IQ	268	0.18283582	0.84428292
nonverbal IQ + Vineland adaptive behaviour scale	101	0.21782178	0.80149597
nonverbal IQ + verbal IQ + Vineland adaptive behaviour scale	90	0.2	0.79475309
*All models included sex as a covariate.

## Sheet: eTable 2
eTable 2. Selection of polygenic scores
PMID	phenotype	AUC ROC mean	AUC ROC standard deviation	Forward feature selection, count of PGSs included in the model	Percent increase in AUC ROC	Order replicated in backward feature selection (with attaining same AUC ROC)
29942086	cognitive ability	0.5468	0.024	1	NA	Yes
30804558	autism	0.5484	0.023	2	3.38	Yes
27046643	college	0.5488	0.0231	3	0.76	Yes
29700475	major depression	0.5486	0.0232	4	-0.4	No
30478444	ADHD	0.5483	0.0234	5	-0.55	No
27225129	educational attainment	0.548	0.0234	6	-0.63	No
27494321	chronotype	0.5475	0.022	7	-1.02	No
25056061	schizophrenia	0.5472	0.0209	8	-0.71	No
28194004	tiredness	0.5465	0.0212	9	-1.32	No
27089181	depressive symptoms	0.5455	0.0214	10	-2.25	No
27089181	subjective well-being	0.5442	0.0209	11	-2.75	No
27089181	neuroticism	NA	NA	12	NA	No

## Sheet: eTable 3
eTable 3. Model performance for predicting intellectual disability using genetic variants
algorithm	cohort	model	AUC ROC	AUC PPV-Sensitivity	AUC NPV-Specificity
logistic regression	SPARK	PGS_intelligence.PGS_autism	0.529 (95%CI: 0.512, 0.545)	0.268 (95%CI: 0.244, 0.292)	0.822 (95%CI: 0.807, 0.837)
logistic regression	SPARK	PGS_intelligence.PGS_autism.DEL_constrained.DUP_constrained	0.532 (95%CI: 0.515, 0.548)	0.283 (95%CI: 0.257, 0.308)	0.823 (95%CI: 0.808, 0.838)
logistic regression	SPARK	PGS_intelligence.PGS_autism.DEL_constrained.DUP_constrained.DEL_DDD_genes.DUP_DDD_genes	0.532 (95%CI: 0.515, 0.548)	0.281 (95%CI: 0.256, 0.307)	0.823 (95%CI: 0.808, 0.838)
logistic regression	SPARK	PGS_intelligence.PGS_autism.DEL_constrained.DUP_constrained.LOF_constrained.MIS_constrained	0.563 (95%CI: 0.544, 0.583)	0.313 (95%CI: 0.285, 0.341)	0.835 (95%CI: 0.82, 0.85)
logistic regression	SPARK	PGS_intelligence.PGS_autism.DEL_constrained.DUP_constrained.LOF_constrained.MIS_constrained.LOF_DDD_gene.MIS_DDD_gene	0.565 (95%CI: 0.545, 0.586)	0.326 (95%CI: 0.297, 0.355)	0.836 (95%CI: 0.821, 0.851)
logistic regression	SSC	PGS_intelligence.PGS_autism	0.515 (95%CI: 0.482, 0.548)	0.298 (95%CI: 0.249, 0.346)	0.809 (95%CI: 0.778, 0.84)
logistic regression	SSC	PGS_intelligence.PGS_autism.DEL_constrained.DUP_constrained	0.531 (95%CI: 0.497, 0.566)	0.317 (95%CI: 0.265, 0.368)	0.815 (95%CI: 0.785, 0.846)
logistic regression	SSC	PGS_intelligence.PGS_autism.DEL_constrained.DUP_constrained.DEL_DDD_genes.DUP_DDD_genes	0.529 (95%CI: 0.494, 0.564)	0.318 (95%CI: 0.266, 0.37)	0.814 (95%CI: 0.784, 0.845)
logistic regression	SSC	PGS_intelligence.PGS_autism.DEL_constrained.DUP_constrained.LOF_constrained.MIS_constrained	0.555 (95%CI: 0.518, 0.592)	0.344 (95%CI: 0.29, 0.399)	0.826 (95%CI: 0.796, 0.856)
logistic regression	SSC	PGS_intelligence.PGS_autism.DEL_constrained.DUP_constrained.LOF_constrained.MIS_constrained.LOF_DDD_gene.MIS_DDD_gene	0.562 (95%CI: 0.524, 0.599)	0.373 (95%CI: 0.318, 0.428)	0.829 (95%CI: 0.8, 0.859)
logistic regression	MSSNG	PGS_intelligence.PGS_autism	0.541 (95%CI: 0.481, 0.6)	0.261 (95%CI: 0.162, 0.36)	0.912 (95%CI: 0.874, 0.949)
logistic regression	MSSNG	PGS_intelligence.PGS_autism.DEL_constrained.DUP_constrained	0.535 (95%CI: 0.47, 0.6)	0.251 (95%CI: 0.156, 0.346)	0.911 (95%CI: 0.874, 0.949)
logistic regression	MSSNG	PGS_intelligence.PGS_autism.DEL_constrained.DUP_constrained.DEL_DDD_genes.DUP_DDD_genes	0.532 (95%CI: 0.469, 0.596)	0.237 (95%CI: 0.15, 0.325)	0.911 (95%CI: 0.874, 0.948)
logistic regression	MSSNG	PGS_intelligence.PGS_autism.DEL_constrained.DUP_constrained.LOF_constrained.MIS_constrained	0.533 (95%CI: 0.46, 0.605)	0.266 (95%CI: 0.161, 0.372)	0.907 (95%CI: 0.867, 0.946)
logistic regression	MSSNG	PGS_intelligence.PGS_autism.DEL_constrained.DUP_constrained.LOF_constrained.MIS_constrained.LOF_DDD_gene.MIS_DDD_gene	0.533 (95%CI: 0.465, 0.602)	0.306 (95%CI: 0.189, 0.422)	0.905 (95%CI: 0.865, 0.946)
random forest	SPARK	mod_RF_sex.PGS_intelligence.PGS_autism	0.528 (95%CI: 0.51, 0.547)	0.268 (95%CI: 0.245, 0.29)	0.823 (95%CI: 0.807, 0.838)
random forest	SPARK	mod_RF_sex.PGS_intelligence.PGS_autism.DEL_constrained.DUP_constrained	0.531 (95%CI: 0.513, 0.55)	0.282 (95%CI: 0.257, 0.308)	0.824 (95%CI: 0.808, 0.84)
random forest	SPARK	mod_RF_sex.PGS_intelligence.PGS_autism.DEL_constrained.DUP_constrained.DEL_DDD_genes.DUP_DDD_genes	0.531 (95%CI: 0.513, 0.549)	0.284 (95%CI: 0.258, 0.31)	0.822 (95%CI: 0.804, 0.84)
random forest	SPARK	mod_RF_sex.PGS_intelligence.PGS_autism.DEL_constrained.DUP_constrained.LOF_constrained.MIS_constrained	0.565 (95%CI: 0.543, 0.587)	0.312 (95%CI: 0.284, 0.34)	0.836 (95%CI: 0.819, 0.852)
random forest	SPARK	mod_RF_sex.PGS_intelligence.PGS_autism.DEL_constrained.DUP_constrained.LOF_constrained.MIS_constrained.LOF_DDD_gene.MIS_DDD_gene	0.573 (95%CI: 0.55, 0.596)	0.323 (95%CI: 0.294, 0.352)	0.838 (95%CI: 0.82, 0.856)
random forest	SSC	mod_RF_sex.PGS_intelligence.PGS_autism	0.514 (95%CI: 0.479, 0.55)	0.284 (95%CI: 0.238, 0.331)	0.806 (95%CI: 0.774, 0.838)
random forest	SSC	mod_RF_sex.PGS_intelligence.PGS_autism.DEL_constrained.DUP_constrained	0.526 (95%CI: 0.488, 0.563)	0.308 (95%CI: 0.258, 0.358)	0.813 (95%CI: 0.764, 0.862)
random forest	SSC	mod_RF_sex.PGS_intelligence.PGS_autism.DEL_constrained.DUP_constrained.DEL_DDD_genes.DUP_DDD_genes	0.528 (95%CI: 0.491, 0.566)	0.311 (95%CI: 0.26, 0.362)	0.816 (95%CI: 0.784, 0.848)
random forest	SSC	mod_RF_sex.PGS_intelligence.PGS_autism.DEL_constrained.DUP_constrained.LOF_constrained.MIS_constrained	0.548 (95%CI: 0.508, 0.587)	0.322 (95%CI: 0.271, 0.374)	0.819 (95%CI: 0.781, 0.858)
random forest	SSC	mod_RF_sex.PGS_intelligence.PGS_autism.DEL_constrained.DUP_constrained.LOF_constrained.MIS_constrained.LOF_DDD_gene.MIS_DDD_gene	0.551 (95%CI: 0.509, 0.592)	0.341 (95%CI: 0.287, 0.396)	0.827 (95%CI: 0.797, 0.857)
random forest	MSSNG	mod_RF_sex.PGS_intelligence.PGS_autism	0.519 (95%CI: 0.447, 0.591)	0.241 (95%CI: 0.148, 0.333)	0.903 (95%CI: 0.861, 0.944)
random forest	MSSNG	mod_RF_sex.PGS_intelligence.PGS_autism.DEL_constrained.DUP_constrained	0.516 (95%CI: 0.439, 0.592)	0.234 (95%CI: 0.144, 0.323)	0.895 (95%CI: 0.849, 0.941)
random forest	MSSNG	mod_RF_sex.PGS_intelligence.PGS_autism.DEL_constrained.DUP_constrained.DEL_DDD_genes.DUP_DDD_genes	0.501 (95%CI: 0.422, 0.579)	0.234 (95%CI: 0.143, 0.325)	0.891 (95%CI: 0.833, 0.949)
random forest	MSSNG	mod_RF_sex.PGS_intelligence.PGS_autism.DEL_constrained.DUP_constrained.LOF_constrained.MIS_constrained	0.508 (95%CI: 0.425, 0.59)	0.26 (95%CI: 0.155, 0.366)	0.907 (95%CI: 0.868, 0.946)
random forest	MSSNG	mod_RF_sex.PGS_intelligence.PGS_autism.DEL_constrained.DUP_constrained.LOF_constrained.MIS_constrained.LOF_DDD_gene.MIS_DDD_gene	0.502 (95%CI: 0.418, 0.586)	0.268 (95%CI: 0.16, 0.376)	0.902 (95%CI: 0.862, 0.942)

## Sheet: eTable 4
eTable 4. Comparison with the predictive performance of carrier status of developmental disorder genes
Cohort	n_carriers	PPV	NPV	sensitivity	specificity
MSSNG	19	0.578947368421053	0.843984962406015	0.0691823899371069	0.693972179289026
SPARK	263	0.498098859315589	0.802653709586993	0.0327827827827828	0.313526534783561
SSC	82	0.548780487804878	0.773363178511472	0.0997782705099778	0.96575821104123

## Sheet: eTable 5
eTable 5. Other risk factors for intellectual disability and confounding factors in the evaluation of ID
Cohort	SPARK	SSC	MSSNG	AUC ROC in SPARK
sample-size	(N=4085)	(N=1183)	(N=365)	0.563 (95%CI: 0.544, 0.583) in the complete dataset
Confounding factors in the evaluation of ID
non-speaking individuals, % (n)	10.8% (440)	7.8% (92)	6.0% (22)	0.560 (95%CI: 0.537, 0.583) when removing non-speaking individuals
Other risk factors for intellectual disability
02 supplement at birth, % (n)	5.6% (230)	9.0% (106)	0.8% (3)
alcohol or drugs during pregnancy, % (n)	0.1% (4)	N/A	N/A
intraventricular hemorrhage at birth, % (n)	0.7% (28)	N/A	0% (0)
meningitis or encephalitis, % (n)	0.3% (11)	0.3% (4)	0% (0)
any of the abovementioned risk factors	6.1% (251)	9.3% (110)	0.8% (3)	0.566 (95%CI: 0.548, 0.583) when removing individuals with any of the abovementioned risk factors

## Sheet: eTable 6
eTable 6. Model performance for predicting intellectual disability using developmental milestones and genetic variants
algorithm	model	cohort	AUC ROC	AUC PPV-Sensitivity	AUC NPV-Specificity
logistic regression	sex.age_walking_independently	SPARK	0.588 (95%CI: 0.557, 0.619)	0.317 (95%CI: 0.281, 0.353)	0.851 (95%CI: 0.833, 0.869)
logistic regression	sex.age_walking_independently.age_first_word	SPARK	0.637 (95%CI: 0.608, 0.667)	0.359 (95%CI: 0.322, 0.396)	0.868 (95%CI: 0.849, 0.887)
logistic regression	sex.age_walking_independently.age_first_word.age_first_word_language_regression.language_regression	SPARK	0.684 (95%CI: 0.658, 0.711)	0.369 (95%CI: 0.332, 0.405)	0.894 (95%CI: 0.876, 0.912)
logistic regression	sex.age_walking_independently.age_first_word.age_first_word_language_regression.language_regression.delta_first_word_first_phrase	SPARK	0.705 (95%CI: 0.679, 0.73)	0.393 (95%CI: 0.354, 0.432)	0.902 (95%CI: 0.888, 0.917)
logistic regression	sex.age_walking_independently.age_first_word.age_first_word_language_regression.language_regression.delta_first_word_first_phrase.age_bowel_trained	SPARK	0.715 (95%CI: 0.688, 0.742)	0.409 (95%CI: 0.367, 0.45)	0.904 (95%CI: 0.889, 0.918)
logistic regression	sex.age_walking_independently.age_first_word.age_first_word_language_regression.language_regression.delta_first_word_first_phrase.age_bowel_trained.age_bladder_trained	SPARK	0.715 (95%CI: 0.689, 0.742)	0.409 (95%CI: 0.368, 0.451)	0.904 (95%CI: 0.889, 0.918)
logistic regression	sex.age_walking_independently.age_first_word.age_first_word_language_regression.language_regression.delta_first_word_first_phrase.age_bowel_trained.age_bladder_trained.PGS_intelligence.PGS_autism	SPARK	0.717 (95%CI: 0.691, 0.744)	0.407 (95%CI: 0.366, 0.448)	0.907 (95%CI: 0.893, 0.921)
logistic regression	sex.age_walking_independently.age_first_word.age_first_word_language_regression.language_regression.delta_first_word_first_phrase.age_bowel_trained.age_bladder_trained.PGS_intelligence.PGS_autism.DEL_constrained.DUP_constrained	SPARK	0.719 (95%CI: 0.692, 0.745)	0.401 (95%CI: 0.361, 0.442)	0.909 (95%CI: 0.895, 0.923)
logistic regression	sex.age_walking_independently.age_first_word.age_first_word_language_regression.language_regression.delta_first_word_first_phrase.age_bowel_trained.age_bladder_trained.PGS_intelligence.PGS_autism.LOF_constrained.MIS_constrained.DEL_constrained.DUP_constrained	SPARK	0.714 (95%CI: 0.688, 0.741)	0.398 (95%CI: 0.357, 0.44)	0.907 (95%CI: 0.893, 0.921)
logistic regression	sex.age_walking_independently.age_first_word.age_first_word_language_regression.language_regression.delta_first_word_first_phrase.age_bowel_trained.PGS_intelligence.PGS_autism	SPARK	0.717 (95%CI: 0.691, 0.743)	0.407 (95%CI: 0.366, 0.448)	0.907 (95%CI: 0.893, 0.921)
logistic regression	sex.age_walking_independently.age_first_word.age_first_word_language_regression.language_regression.delta_first_word_first_phrase.age_bowel_trained.PGS_intelligence.PGS_autism.DEL_constrained.DUP_constrained	SPARK	0.719 (95%CI: 0.692, 0.745)	0.402 (95%CI: 0.361, 0.443)	0.909 (95%CI: 0.895, 0.923)
logistic regression	sex.age_walking_independently.age_first_word.age_first_word_language_regression.language_regression.delta_first_word_first_phrase.age_bowel_trained.PGS_intelligence.PGS_autism.LOF_constrained.MIS_constrained.DEL_constrained.DUP_constrained	SPARK	0.714 (95%CI: 0.688, 0.741)	0.401 (95%CI: 0.36, 0.443)	0.907 (95%CI: 0.893, 0.921)
logistic regression	sex.age_walking_independently.age_first_word.age_first_word_language_regression.language_regression.delta_first_word_first_phrase.PGS_intelligence.PGS_autism	SPARK	0.707 (95%CI: 0.681, 0.732)	0.395 (95%CI: 0.356, 0.434)	0.906 (95%CI: 0.892, 0.92)
logistic regression	sex.age_walking_independently.age_first_word.age_first_word_language_regression.language_regression.delta_first_word_first_phrase.PGS_intelligence.PGS_autism.DEL_constrained.DUP_constrained	SPARK	0.709 (95%CI: 0.684, 0.734)	0.39 (95%CI: 0.351, 0.43)	0.907 (95%CI: 0.894, 0.921)
logistic regression	sex.age_walking_independently.age_first_word.age_first_word_language_regression.language_regression.delta_first_word_first_phrase.PGS_intelligence.PGS_autism.LOF_constrained.MIS_constrained.DEL_constrained.DUP_constrained	SPARK	0.708 (95%CI: 0.682, 0.733)	0.39 (95%CI: 0.351, 0.429)	0.906 (95%CI: 0.892, 0.92)
logistic regression	sex.age_walking_independently.age_first_word.age_first_word_language_regression.language_regression.PGS_intelligence.PGS_autism	SPARK	0.688 (95%CI: 0.662, 0.714)	0.374 (95%CI: 0.336, 0.411)	0.897 (95%CI: 0.882, 0.912)
logistic regression	sex.age_walking_independently.age_first_word.age_first_word_language_regression.language_regression.PGS_intelligence.PGS_autism.DEL_constrained.DUP_constrained	SPARK	0.69 (95%CI: 0.663, 0.716)	0.37 (95%CI: 0.333, 0.407)	0.898 (95%CI: 0.883, 0.913)
logistic regression	sex.age_walking_independently.age_first_word.age_first_word_language_regression.language_regression.PGS_intelligence.PGS_autism.LOF_constrained.MIS_constrained.DEL_constrained.DUP_constrained	SPARK	0.692 (95%CI: 0.666, 0.717)	0.373 (95%CI: 0.335, 0.41)	0.901 (95%CI: 0.886, 0.915)
logistic regression	sex.age_walking_independently.age_first_word.PGS_intelligence.PGS_autism	SPARK	0.645 (95%CI: 0.616, 0.674)	0.365 (95%CI: 0.328, 0.403)	0.875 (95%CI: 0.858, 0.891)
logistic regression	sex.age_walking_independently.age_first_word.PGS_intelligence.PGS_autism.DEL_constrained.DUP_constrained	SPARK	0.651 (95%CI: 0.622, 0.68)	0.364 (95%CI: 0.326, 0.401)	0.876 (95%CI: 0.859, 0.893)
logistic regression	sex.age_walking_independently.age_first_word.PGS_intelligence.PGS_autism.LOF_constrained.MIS_constrained.DEL_constrained.DUP_constrained	SPARK	0.653 (95%CI: 0.625, 0.681)	0.361 (95%CI: 0.324, 0.398)	0.879 (95%CI: 0.863, 0.896)
logistic regression	sex.age_walking_independently.PGS_intelligence.PGS_autism	SPARK	0.603 (95%CI: 0.572, 0.634)	0.335 (95%CI: 0.298, 0.372)	0.858 (95%CI: 0.84, 0.876)
logistic regression	sex.age_walking_independently.PGS_intelligence.PGS_autism.DEL_constrained.DUP_constrained	SPARK	0.607 (95%CI: 0.576, 0.638)	0.335 (95%CI: 0.298, 0.372)	0.859 (95%CI: 0.841, 0.877)
logistic regression	sex.age_walking_independently.PGS_intelligence.PGS_autism.LOF_constrained.MIS_constrained.DEL_constrained.DUP_constrained	SPARK	0.614 (95%CI: 0.585, 0.644)	0.336 (95%CI: 0.299, 0.373)	0.863 (95%CI: 0.846, 0.88)
logistic regression	sex.age_walking_independently	SSC	0.614 (95%CI: 0.563, 0.664)	0.231 (95%CI: 0.181, 0.281)	0.884 (95%CI: 0.856, 0.912)
logistic regression	sex.age_walking_independently.age_first_word	SSC	0.67 (95%CI: 0.62, 0.719)	0.298 (95%CI: 0.226, 0.369)	0.903 (95%CI: 0.877, 0.929)
logistic regression	sex.age_walking_independently.age_first_word.age_first_word_language_regression.language_regression	SSC	0.731 (95%CI: 0.688, 0.775)	0.345 (95%CI: 0.27, 0.42)	0.931 (95%CI: 0.914, 0.949)
logistic regression	sex.age_walking_independently.age_first_word.age_first_word_language_regression.language_regression.delta_first_word_first_phrase	SSC	0.764 (95%CI: 0.722, 0.805)	0.381 (95%CI: 0.304, 0.458)	0.939 (95%CI: 0.918, 0.96)
logistic regression	sex.age_walking_independently.age_first_word.age_first_word_language_regression.language_regression.delta_first_word_first_phrase.age_bowel_trained	SSC	0.782 (95%CI: 0.742, 0.821)	0.418 (95%CI: 0.339, 0.496)	0.944 (95%CI: 0.927, 0.961)
logistic regression	sex.age_walking_independently.age_first_word.age_first_word_language_regression.language_regression.delta_first_word_first_phrase.age_bowel_trained.age_bladder_trained	SSC	0.782 (95%CI: 0.742, 0.821)	0.417 (95%CI: 0.339, 0.496)	0.944 (95%CI: 0.927, 0.961)
logistic regression	sex.age_walking_independently.age_first_word.age_first_word_language_regression.language_regression.delta_first_word_first_phrase.age_bowel_trained.age_bladder_trained.PGS_intelligence.PGS_autism	SSC	0.778 (95%CI: 0.738, 0.818)	0.415 (95%CI: 0.337, 0.494)	0.942 (95%CI: 0.923, 0.96)
logistic regression	sex.age_walking_independently.age_first_word.age_first_word_language_regression.language_regression.delta_first_word_first_phrase.age_bowel_trained.age_bladder_trained.PGS_intelligence.PGS_autism.DEL_constrained.DUP_constrained	SSC	0.778 (95%CI: 0.738, 0.818)	0.423 (95%CI: 0.343, 0.503)	0.941 (95%CI: 0.922, 0.96)
logistic regression	sex.age_walking_independently.age_first_word.age_first_word_language_regression.language_regression.delta_first_word_first_phrase.age_bowel_trained.age_bladder_trained.PGS_intelligence.PGS_autism.LOF_constrained.MIS_constrained.DEL_constrained.DUP_constrained	SSC	0.787 (95%CI: 0.747, 0.827)	0.454 (95%CI: 0.372, 0.537)	0.943 (95%CI: 0.925, 0.961)
logistic regression	sex.age_walking_independently.age_first_word.age_first_word_language_regression.language_regression.delta_first_word_first_phrase.age_bowel_trained.PGS_intelligence.PGS_autism	SSC	0.777 (95%CI: 0.737, 0.817)	0.415 (95%CI: 0.337, 0.494)	0.941 (95%CI: 0.923, 0.96)
logistic regression	sex.age_walking_independently.age_first_word.age_first_word_language_regression.language_regression.delta_first_word_first_phrase.age_bowel_trained.PGS_intelligence.PGS_autism.DEL_constrained.DUP_constrained	SSC	0.777 (95%CI: 0.737, 0.818)	0.425 (95%CI: 0.345, 0.505)	0.941 (95%CI: 0.922, 0.96)
logistic regression	sex.age_walking_independently.age_first_word.age_first_word_language_regression.language_regression.delta_first_word_first_phrase.age_bowel_trained.PGS_intelligence.PGS_autism.LOF_constrained.MIS_constrained.DEL_constrained.DUP_constrained	SSC	0.788 (95%CI: 0.748, 0.828)	0.449 (95%CI: 0.366, 0.532)	0.943 (95%CI: 0.924, 0.962)
logistic regression	sex.age_walking_independently.age_first_word.age_first_word_language_regression.language_regression.delta_first_word_first_phrase.PGS_intelligence.PGS_autism	SSC	0.757 (95%CI: 0.714, 0.799)	0.382 (95%CI: 0.305, 0.46)	0.934 (95%CI: 0.913, 0.954)
logistic regression	sex.age_walking_independently.age_first_word.age_first_word_language_regression.language_regression.delta_first_word_first_phrase.PGS_intelligence.PGS_autism.DEL_constrained.DUP_constrained	SSC	0.756 (95%CI: 0.713, 0.8)	0.397 (95%CI: 0.317, 0.476)	0.933 (95%CI: 0.912, 0.953)
logistic regression	sex.age_walking_independently.age_first_word.age_first_word_language_regression.language_regression.delta_first_word_first_phrase.PGS_intelligence.PGS_autism.LOF_constrained.MIS_constrained.DEL_constrained.DUP_constrained	SSC	0.765 (95%CI: 0.722, 0.808)	0.424 (95%CI: 0.342, 0.506)	0.935 (95%CI: 0.915, 0.955)
logistic regression	sex.age_walking_independently.age_first_word.age_first_word_language_regression.language_regression.PGS_intelligence.PGS_autism	SSC	0.724 (95%CI: 0.679, 0.768)	0.346 (95%CI: 0.272, 0.419)	0.925 (95%CI: 0.905, 0.945)
logistic regression	sex.age_walking_independently.age_first_word.age_first_word_language_regression.language_regression.PGS_intelligence.PGS_autism.DEL_constrained.DUP_constrained	SSC	0.725 (95%CI: 0.68, 0.77)	0.352 (95%CI: 0.277, 0.427)	0.926 (95%CI: 0.905, 0.946)
logistic regression	sex.age_walking_independently.age_first_word.age_first_word_language_regression.language_regression.PGS_intelligence.PGS_autism.LOF_constrained.MIS_constrained.DEL_constrained.DUP_constrained	SSC	0.739 (95%CI: 0.694, 0.784)	0.374 (95%CI: 0.296, 0.451)	0.928 (95%CI: 0.907, 0.948)
logistic regression	sex.age_walking_independently.age_first_word.PGS_intelligence.PGS_autism	SSC	0.653 (95%CI: 0.601, 0.705)	0.298 (95%CI: 0.23, 0.366)	0.893 (95%CI: 0.867, 0.92)
logistic regression	sex.age_walking_independently.age_first_word.PGS_intelligence.PGS_autism.DEL_constrained.DUP_constrained	SSC	0.655 (95%CI: 0.603, 0.707)	0.306 (95%CI: 0.235, 0.377)	0.895 (95%CI: 0.869, 0.921)
logistic regression	sex.age_walking_independently.age_first_word.PGS_intelligence.PGS_autism.LOF_constrained.MIS_constrained.DEL_constrained.DUP_constrained	SSC	0.672 (95%CI: 0.62, 0.724)	0.325 (95%CI: 0.252, 0.397)	0.899 (95%CI: 0.872, 0.925)
logistic regression	sex.age_walking_independently.PGS_intelligence.PGS_autism	SSC	0.601 (95%CI: 0.55, 0.652)	0.226 (95%CI: 0.177, 0.276)	0.875 (95%CI: 0.845, 0.905)
logistic regression	sex.age_walking_independently.PGS_intelligence.PGS_autism.DEL_constrained.DUP_constrained	SSC	0.602 (95%CI: 0.55, 0.653)	0.236 (95%CI: 0.182, 0.29)	0.875 (95%CI: 0.846, 0.905)
logistic regression	sex.age_walking_independently.PGS_intelligence.PGS_autism.LOF_constrained.MIS_constrained.DEL_constrained.DUP_constrained	SSC	0.622 (95%CI: 0.57, 0.675)	0.259 (95%CI: 0.2, 0.317)	0.88 (95%CI: 0.85, 0.909)
logistic regression	sex.age_walking_independently	MSSNG	0.611 (95%CI: 0.482, 0.74)	0.194 (95%CI: 0.092, 0.295)	0.935 (95%CI: 0.893, 0.977)
logistic regression	sex.age_walking_independently.age_first_word	MSSNG	0.64 (95%CI: 0.511, 0.77)	0.223 (95%CI: 0.1, 0.346)	0.937 (95%CI: 0.887, 0.987)
logistic regression	sex.age_walking_independently.age_first_word.age_first_word_language_regression.language_regression	MSSNG	0.733 (95%CI: 0.639, 0.828)	0.274 (95%CI: 0.131, 0.417)	0.964 (95%CI: 0.939, 0.988)
logistic regression	sex.age_walking_independently.age_first_word.age_first_word_language_regression.language_regression.delta_first_word_first_phrase	MSSNG	0.831 (95%CI: 0.752, 0.909)	0.387 (95%CI: 0.206, 0.567)	0.979 (95%CI: 0.963, 0.994)
logistic regression	sex.age_walking_independently.age_first_word.age_first_word_language_regression.language_regression.delta_first_word_first_phrase.age_bowel_trained	MSSNG	0.819 (95%CI: 0.74, 0.899)	0.454 (95%CI: 0.253, 0.655)	0.977 (95%CI: 0.961, 0.993)
logistic regression	sex.age_walking_independently.age_first_word.age_first_word_language_regression.language_regression.delta_first_word_first_phrase.age_bowel_trained.age_bladder_trained	MSSNG	0.818 (95%CI: 0.739, 0.897)	0.438 (95%CI: 0.238, 0.638)	0.977 (95%CI: 0.961, 0.992)
logistic regression	sex.age_walking_independently.age_first_word.age_first_word_language_regression.language_regression.delta_first_word_first_phrase.age_bowel_trained.age_bladder_trained.PGS_intelligence.PGS_autism	MSSNG	0.824 (95%CI: 0.747, 0.902)	0.436 (95%CI: 0.237, 0.635)	0.978 (95%CI: 0.962, 0.993)
logistic regression	sex.age_walking_independently.age_first_word.age_first_word_language_regression.language_regression.delta_first_word_first_phrase.age_bowel_trained.age_bladder_trained.PGS_intelligence.PGS_autism.DEL_constrained.DUP_constrained	MSSNG	0.823 (95%CI: 0.745, 0.902)	0.436 (95%CI: 0.237, 0.635)	0.978 (95%CI: 0.962, 0.993)
logistic regression	sex.age_walking_independently.age_first_word.age_first_word_language_regression.language_regression.delta_first_word_first_phrase.age_bowel_trained.age_bladder_trained.PGS_intelligence.PGS_autism.LOF_constrained.MIS_constrained.DEL_constrained.DUP_constrained	MSSNG	0.824 (95%CI: 0.75, 0.898)	0.408 (95%CI: 0.218, 0.599)	0.978 (95%CI: 0.963, 0.993)
logistic regression	sex.age_walking_independently.age_first_word.age_first_word_language_regression.language_regression.delta_first_word_first_phrase.age_bowel_trained.PGS_intelligence.PGS_autism	MSSNG	0.824 (95%CI: 0.746, 0.901)	0.433 (95%CI: 0.235, 0.631)	0.978 (95%CI: 0.962, 0.993)
logistic regression	sex.age_walking_independently.age_first_word.age_first_word_language_regression.language_regression.delta_first_word_first_phrase.age_bowel_trained.PGS_intelligence.PGS_autism.DEL_constrained.DUP_constrained	MSSNG	0.822 (95%CI: 0.744, 0.901)	0.431 (95%CI: 0.234, 0.629)	0.977 (95%CI: 0.962, 0.993)
logistic regression	sex.age_walking_independently.age_first_word.age_first_word_language_regression.language_regression.delta_first_word_first_phrase.age_bowel_trained.PGS_intelligence.PGS_autism.LOF_constrained.MIS_constrained.DEL_constrained.DUP_constrained	MSSNG	0.818 (95%CI: 0.744, 0.892)	0.393 (95%CI: 0.207, 0.58)	0.977 (95%CI: 0.962, 0.992)
logistic regression	sex.age_walking_independently.age_first_word.age_first_word_language_regression.language_regression.delta_first_word_first_phrase.PGS_intelligence.PGS_autism	MSSNG	0.829 (95%CI: 0.752, 0.905)	0.376 (95%CI: 0.2, 0.551)	0.978 (95%CI: 0.963, 0.994)
logistic regression	sex.age_walking_independently.age_first_word.age_first_word_language_regression.language_regression.delta_first_word_first_phrase.PGS_intelligence.PGS_autism.DEL_constrained.DUP_constrained	MSSNG	0.826 (95%CI: 0.748, 0.904)	0.375 (95%CI: 0.199, 0.551)	0.978 (95%CI: 0.963, 0.994)
logistic regression	sex.age_walking_independently.age_first_word.age_first_word_language_regression.language_regression.delta_first_word_first_phrase.PGS_intelligence.PGS_autism.LOF_constrained.MIS_constrained.DEL_constrained.DUP_constrained	MSSNG	0.828 (95%CI: 0.758, 0.898)	0.335 (95%CI: 0.179, 0.491)	0.979 (95%CI: 0.965, 0.993)
logistic regression	sex.age_walking_independently.age_first_word.age_first_word_language_regression.language_regression.PGS_intelligence.PGS_autism	MSSNG	0.734 (95%CI: 0.641, 0.827)	0.258 (95%CI: 0.125, 0.391)	0.964 (95%CI: 0.943, 0.986)
logistic regression	sex.age_walking_independently.age_first_word.age_first_word_language_regression.language_regression.PGS_intelligence.PGS_autism.DEL_constrained.DUP_constrained	MSSNG	0.732 (95%CI: 0.638, 0.826)	0.259 (95%CI: 0.125, 0.393)	0.964 (95%CI: 0.942, 0.986)
logistic regression	sex.age_walking_independently.age_first_word.age_first_word_language_regression.language_regression.PGS_intelligence.PGS_autism.LOF_constrained.MIS_constrained.DEL_constrained.DUP_constrained	MSSNG	0.726 (95%CI: 0.639, 0.813)	0.22 (95%CI: 0.126, 0.314)	0.964 (95%CI: 0.943, 0.985)
logistic regression	sex.age_walking_independently.age_first_word.PGS_intelligence.PGS_autism	MSSNG	0.638 (95%CI: 0.51, 0.766)	0.221 (95%CI: 0.101, 0.341)	0.938 (95%CI: 0.897, 0.98)
logistic regression	sex.age_walking_independently.age_first_word.PGS_intelligence.PGS_autism.DEL_constrained.DUP_constrained	MSSNG	0.632 (95%CI: 0.504, 0.761)	0.217 (95%CI: 0.1, 0.334)	0.937 (95%CI: 0.895, 0.979)
logistic regression	sex.age_walking_independently.age_first_word.PGS_intelligence.PGS_autism.LOF_constrained.MIS_constrained.DEL_constrained.DUP_constrained	MSSNG	0.646 (95%CI: 0.516, 0.775)	0.206 (95%CI: 0.109, 0.304)	0.937 (95%CI: 0.893, 0.982)
logistic regression	sex.age_walking_independently.PGS_intelligence.PGS_autism	MSSNG	0.627 (95%CI: 0.513, 0.742)	0.213 (95%CI: 0.093, 0.333)	0.943 (95%CI: 0.91, 0.977)
logistic regression	sex.age_walking_independently.PGS_intelligence.PGS_autism.DEL_constrained.DUP_constrained	MSSNG	0.62 (95%CI: 0.504, 0.737)	0.21 (95%CI: 0.091, 0.329)	0.942 (95%CI: 0.907, 0.976)
logistic regression	sex.age_walking_independently.PGS_intelligence.PGS_autism.LOF_constrained.MIS_constrained.DEL_constrained.DUP_constrained	MSSNG	0.6 (95%CI: 0.474, 0.725)	0.195 (95%CI: 0.094, 0.296)	0.935 (95%CI: 0.895, 0.974)
random forest	RF_sex.age_walking_independently	SPARK	0.57 (95%CI: 0.54, 0.601)	0.311 (95%CI: 0.276, 0.346)	0.842 (95%CI: 0.823, 0.861)
random forest	RF_sex.age_walking_independently.age_first_word	SPARK	0.637 (95%CI: 0.607, 0.666)	0.359 (95%CI: 0.322, 0.396)	0.867 (95%CI: 0.847, 0.887)
random forest	RF_sex.age_walking_independently.age_first_word.age_first_word_language_regression.language_regression	SPARK	0.685 (95%CI: 0.658, 0.712)	0.37 (95%CI: 0.332, 0.408)	0.893 (95%CI: 0.874, 0.912)
random forest	RF_sex.age_walking_independently.age_first_word.age_first_word_language_regression.language_regression.delta_first_word_first_phrase	SPARK	0.707 (95%CI: 0.681, 0.733)	0.389 (95%CI: 0.351, 0.428)	0.903 (95%CI: 0.887, 0.919)
random forest	RF_sex.age_walking_independently.age_first_word.age_first_word_language_regression.language_regression.delta_first_word_first_phrase.age_bowel_trained	SPARK	0.714 (95%CI: 0.688, 0.741)	0.409 (95%CI: 0.368, 0.451)	0.904 (95%CI: 0.888, 0.919)
random forest	RF_sex.age_walking_independently.age_first_word.age_first_word_language_regression.language_regression.delta_first_word_first_phrase.age_bowel_trained.age_bladder_trained	SPARK	0.714 (95%CI: 0.688, 0.74)	0.408 (95%CI: 0.367, 0.449)	0.904 (95%CI: 0.889, 0.919)
random forest	RF_sex.age_walking_independently.age_first_word.age_first_word_language_regression.language_regression.delta_first_word_first_phrase.age_bowel_trained.age_bladder_trained.PGS_intelligence.PGS_autism	SPARK	0.712 (95%CI: 0.686, 0.738)	0.403 (95%CI: 0.362, 0.444)	0.905 (95%CI: 0.891, 0.92)
random forest	RF_sex.age_walking_independently.age_first_word.age_first_word_language_regression.language_regression.delta_first_word_first_phrase.age_bowel_trained.age_bladder_trained.PGS_intelligence.PGS_autism.DEL_constrained.DUP_constrained	SPARK	0.714 (95%CI: 0.688, 0.74)	0.404 (95%CI: 0.363, 0.444)	0.906 (95%CI: 0.892, 0.92)
random forest	RF_sex.age_walking_independently.age_first_word.age_first_word_language_regression.language_regression.delta_first_word_first_phrase.age_bowel_trained.age_bladder_trained.PGS_intelligence.PGS_autism.LOF_constrained.MIS_constrained.DEL_constrained.DUP_constrained	SPARK	0.71 (95%CI: 0.683, 0.736)	0.397 (95%CI: 0.357, 0.438)	0.905 (95%CI: 0.891, 0.919)
random forest	RF_sex.age_walking_independently.age_first_word.age_first_word_language_regression.language_regression.delta_first_word_first_phrase.age_bowel_trained.PGS_intelligence.PGS_autism	SPARK	0.713 (95%CI: 0.687, 0.739)	0.406 (95%CI: 0.365, 0.446)	0.906 (95%CI: 0.892, 0.92)
random forest	RF_sex.age_walking_independently.age_first_word.age_first_word_language_regression.language_regression.delta_first_word_first_phrase.age_bowel_trained.PGS_intelligence.PGS_autism.DEL_constrained.DUP_constrained	SPARK	0.718 (95%CI: 0.692, 0.744)	0.406 (95%CI: 0.365, 0.447)	0.908 (95%CI: 0.894, 0.922)
random forest	RF_sex.age_walking_independently.age_first_word.age_first_word_language_regression.language_regression.delta_first_word_first_phrase.age_bowel_trained.PGS_intelligence.PGS_autism.LOF_constrained.MIS_constrained.DEL_constrained.DUP_constrained	SPARK	0.715 (95%CI: 0.689, 0.741)	0.402 (95%CI: 0.362, 0.442)	0.908 (95%CI: 0.894, 0.922)
random forest	RF_sex.age_walking_independently.age_first_word.age_first_word_language_regression.language_regression.delta_first_word_first_phrase.PGS_intelligence.PGS_autism	SPARK	0.708 (95%CI: 0.683, 0.734)	0.394 (95%CI: 0.356, 0.433)	0.906 (95%CI: 0.892, 0.92)
random forest	RF_sex.age_walking_independently.age_first_word.age_first_word_language_regression.language_regression.delta_first_word_first_phrase.PGS_intelligence.PGS_autism.DEL_constrained.DUP_constrained	SPARK	0.713 (95%CI: 0.687, 0.738)	0.398 (95%CI: 0.359, 0.437)	0.908 (95%CI: 0.895, 0.922)
random forest	RF_sex.age_walking_independently.age_first_word.age_first_word_language_regression.language_regression.delta_first_word_first_phrase.PGS_intelligence.PGS_autism.LOF_constrained.MIS_constrained.DEL_constrained.DUP_constrained	SPARK	0.711 (95%CI: 0.685, 0.737)	0.39 (95%CI: 0.351, 0.429)	0.908 (95%CI: 0.895, 0.922)
random forest	RF_sex.age_walking_independently.age_first_word.age_first_word_language_regression.language_regression.PGS_intelligence.PGS_autism	SPARK	0.69 (95%CI: 0.663, 0.718)	0.375 (95%CI: 0.337, 0.413)	0.899 (95%CI: 0.884, 0.914)
random forest	RF_sex.age_walking_independently.age_first_word.age_first_word_language_regression.language_regression.PGS_intelligence.PGS_autism.DEL_constrained.DUP_constrained	SPARK	0.69 (95%CI: 0.663, 0.717)	0.368 (95%CI: 0.33, 0.406)	0.897 (95%CI: 0.882, 0.913)
random forest	RF_sex.age_walking_independently.age_first_word.age_first_word_language_regression.language_regression.PGS_intelligence.PGS_autism.LOF_constrained.MIS_constrained.DEL_constrained.DUP_constrained	SPARK	0.693 (95%CI: 0.667, 0.72)	0.371 (95%CI: 0.334, 0.409)	0.902 (95%CI: 0.888, 0.916)
random forest	RF_sex.age_walking_independently.age_first_word.PGS_intelligence.PGS_autism	SPARK	0.645 (95%CI: 0.616, 0.674)	0.359 (95%CI: 0.321, 0.396)	0.877 (95%CI: 0.86, 0.893)
random forest	RF_sex.age_walking_independently.age_first_word.PGS_intelligence.PGS_autism.DEL_constrained.DUP_constrained	SPARK	0.649 (95%CI: 0.62, 0.679)	0.362 (95%CI: 0.324, 0.4)	0.876 (95%CI: 0.859, 0.893)
random forest	RF_sex.age_walking_independently.age_first_word.PGS_intelligence.PGS_autism.LOF_constrained.MIS_constrained.DEL_constrained.DUP_constrained	SPARK	0.661 (95%CI: 0.633, 0.689)	0.362 (95%CI: 0.324, 0.399)	0.886 (95%CI: 0.87, 0.902)
random forest	RF_sex.age_walking_independently.PGS_intelligence.PGS_autism	SPARK	0.602 (95%CI: 0.573, 0.632)	0.326 (95%CI: 0.29, 0.361)	0.864 (95%CI: 0.846, 0.881)
random forest	RF_sex.age_walking_independently.PGS_intelligence.PGS_autism.DEL_constrained.DUP_constrained	SPARK	0.609 (95%CI: 0.579, 0.64)	0.338 (95%CI: 0.3, 0.375)	0.861 (95%CI: 0.843, 0.88)
random forest	RF_sex.age_walking_independently.PGS_intelligence.PGS_autism.LOF_constrained.MIS_constrained.DEL_constrained.DUP_constrained	SPARK	0.628 (95%CI: 0.6, 0.656)	0.341 (95%CI: 0.305, 0.378)	0.872 (95%CI: 0.855, 0.888)
random forest	RF_sex.age_walking_independently	SSC	0.615 (95%CI: 0.564, 0.667)	0.233 (95%CI: 0.182, 0.283)	0.883 (95%CI: 0.855, 0.912)
random forest	RF_sex.age_walking_independently.age_first_word	SSC	0.658 (95%CI: 0.608, 0.709)	0.286 (95%CI: 0.213, 0.358)	0.894 (95%CI: 0.865, 0.922)
random forest	RF_sex.age_walking_independently.age_first_word.age_first_word_language_regression.language_regression	SSC	0.721 (95%CI: 0.676, 0.766)	0.33 (95%CI: 0.257, 0.403)	0.925 (95%CI: 0.904, 0.945)
random forest	RF_sex.age_walking_independently.age_first_word.age_first_word_language_regression.language_regression.delta_first_word_first_phrase	SSC	0.744 (95%CI: 0.702, 0.787)	0.381 (95%CI: 0.303, 0.46)	0.933 (95%CI: 0.905, 0.961)
random forest	RF_sex.age_walking_independently.age_first_word.age_first_word_language_regression.language_regression.delta_first_word_first_phrase.age_bowel_trained	SSC	0.76 (95%CI: 0.718, 0.801)	0.408 (95%CI: 0.33, 0.486)	0.936 (95%CI: 0.904, 0.968)
random forest	RF_sex.age_walking_independently.age_first_word.age_first_word_language_regression.language_regression.delta_first_word_first_phrase.age_bowel_trained.age_bladder_trained	SSC	0.752 (95%CI: 0.71, 0.793)	0.386 (95%CI: 0.309, 0.463)	0.934 (95%CI: 0.912, 0.956)
random forest	RF_sex.age_walking_independently.age_first_word.age_first_word_language_regression.language_regression.delta_first_word_first_phrase.age_bowel_trained.age_bladder_trained.PGS_intelligence.PGS_autism	SSC	0.754 (95%CI: 0.712, 0.796)	0.395 (95%CI: 0.317, 0.473)	0.932 (95%CI: 0.91, 0.954)
random forest	RF_sex.age_walking_independently.age_first_word.age_first_word_language_regression.language_regression.delta_first_word_first_phrase.age_bowel_trained.age_bladder_trained.PGS_intelligence.PGS_autism.DEL_constrained.DUP_constrained	SSC	0.757 (95%CI: 0.716, 0.798)	0.388 (95%CI: 0.311, 0.466)	0.935 (95%CI: 0.914, 0.955)
random forest	RF_sex.age_walking_independently.age_first_word.age_first_word_language_regression.language_regression.delta_first_word_first_phrase.age_bowel_trained.age_bladder_trained.PGS_intelligence.PGS_autism.LOF_constrained.MIS_constrained.DEL_constrained.DUP_constrained	SSC	0.767 (95%CI: 0.726, 0.808)	0.41 (95%CI: 0.332, 0.488)	0.935 (95%CI: 0.914, 0.957)
random forest	RF_sex.age_walking_independently.age_first_word.age_first_word_language_regression.language_regression.delta_first_word_first_phrase.age_bowel_trained.PGS_intelligence.PGS_autism	SSC	0.759 (95%CI: 0.719, 0.8)	0.402 (95%CI: 0.325, 0.478)	0.937 (95%CI: 0.918, 0.956)
random forest	RF_sex.age_walking_independently.age_first_word.age_first_word_language_regression.language_regression.delta_first_word_first_phrase.age_bowel_trained.PGS_intelligence.PGS_autism.DEL_constrained.DUP_constrained	SSC	0.763 (95%CI: 0.722, 0.805)	0.409 (95%CI: 0.33, 0.488)	0.936 (95%CI: 0.916, 0.956)
random forest	RF_sex.age_walking_independently.age_first_word.age_first_word_language_regression.language_regression.delta_first_word_first_phrase.age_bowel_trained.PGS_intelligence.PGS_autism.LOF_constrained.MIS_constrained.DEL_constrained.DUP_constrained	SSC	0.766 (95%CI: 0.724, 0.807)	0.412 (95%CI: 0.333, 0.492)	0.933 (95%CI: 0.911, 0.956)
random forest	RF_sex.age_walking_independently.age_first_word.age_first_word_language_regression.language_regression.delta_first_word_first_phrase.PGS_intelligence.PGS_autism	SSC	0.741 (95%CI: 0.699, 0.784)	0.371 (95%CI: 0.294, 0.448)	0.929 (95%CI: 0.908, 0.95)
random forest	RF_sex.age_walking_independently.age_first_word.age_first_word_language_regression.language_regression.delta_first_word_first_phrase.PGS_intelligence.PGS_autism.DEL_constrained.DUP_constrained	SSC	0.739 (95%CI: 0.696, 0.782)	0.367 (95%CI: 0.291, 0.444)	0.928 (95%CI: 0.906, 0.949)
random forest	RF_sex.age_walking_independently.age_first_word.age_first_word_language_regression.language_regression.delta_first_word_first_phrase.PGS_intelligence.PGS_autism.LOF_constrained.MIS_constrained.DEL_constrained.DUP_constrained	SSC	0.741 (95%CI: 0.697, 0.785)	0.365 (95%CI: 0.29, 0.44)	0.924 (95%CI: 0.9, 0.948)
random forest	RF_sex.age_walking_independently.age_first_word.age_first_word_language_regression.language_regression.PGS_intelligence.PGS_autism	SSC	0.72 (95%CI: 0.674, 0.765)	0.322 (95%CI: 0.256, 0.389)	0.92 (95%CI: 0.897, 0.943)
random forest	RF_sex.age_walking_independently.age_first_word.age_first_word_language_regression.language_regression.PGS_intelligence.PGS_autism.DEL_constrained.DUP_constrained	SSC	0.716 (95%CI: 0.67, 0.761)	0.324 (95%CI: 0.256, 0.391)	0.92 (95%CI: 0.897, 0.942)
random forest	RF_sex.age_walking_independently.age_first_word.age_first_word_language_regression.language_regression.PGS_intelligence.PGS_autism.LOF_constrained.MIS_constrained.DEL_constrained.DUP_constrained	SSC	0.712 (95%CI: 0.667, 0.757)	0.312 (95%CI: 0.245, 0.379)	0.918 (95%CI: 0.894, 0.941)
random forest	RF_sex.age_walking_independently.age_first_word.PGS_intelligence.PGS_autism	SSC	0.642 (95%CI: 0.591, 0.694)	0.273 (95%CI: 0.212, 0.334)	0.889 (95%CI: 0.861, 0.917)
random forest	RF_sex.age_walking_independently.age_first_word.PGS_intelligence.PGS_autism.DEL_constrained.DUP_constrained	SSC	0.635 (95%CI: 0.582, 0.687)	0.281 (95%CI: 0.217, 0.346)	0.888 (95%CI: 0.86, 0.915)
random forest	RF_sex.age_walking_independently.age_first_word.PGS_intelligence.PGS_autism.LOF_constrained.MIS_constrained.DEL_constrained.DUP_constrained	SSC	0.65 (95%CI: 0.597, 0.703)	0.295 (95%CI: 0.229, 0.361)	0.88 (95%CI: 0.849, 0.912)
random forest	RF_sex.age_walking_independently.PGS_intelligence.PGS_autism	SSC	0.57 (95%CI: 0.516, 0.624)	0.221 (95%CI: 0.171, 0.271)	0.857 (95%CI: 0.824, 0.89)
random forest	RF_sex.age_walking_independently.PGS_intelligence.PGS_autism.DEL_constrained.DUP_constrained	SSC	0.578 (95%CI: 0.524, 0.632)	0.228 (95%CI: 0.176, 0.281)	0.856 (95%CI: 0.821, 0.892)
random forest	RF_sex.age_walking_independently.PGS_intelligence.PGS_autism.LOF_constrained.MIS_constrained.DEL_constrained.DUP_constrained	SSC	0.609 (95%CI: 0.556, 0.663)	0.254 (95%CI: 0.195, 0.314)	0.866 (95%CI: 0.834, 0.899)
random forest	RF_sex.age_walking_independently	MSSNG	0.582 (95%CI: 0.438, 0.726)	0.2 (95%CI: 0.088, 0.312)	0.924 (95%CI: 0.877, 0.971)
random forest	RF_sex.age_walking_independently.age_first_word	MSSNG	0.631 (95%CI: 0.5, 0.762)	0.23 (95%CI: 0.1, 0.361)	0.932 (95%CI: 0.881, 0.983)
random forest	RF_sex.age_walking_independently.age_first_word.age_first_word_language_regression.language_regression	MSSNG	0.72 (95%CI: 0.618, 0.822)	0.239 (95%CI: 0.125, 0.353)	0.961 (95%CI: 0.935, 0.987)
random forest	RF_sex.age_walking_independently.age_first_word.age_first_word_language_regression.language_regression.delta_first_word_first_phrase	MSSNG	0.799 (95%CI: 0.705, 0.893)	0.377 (95%CI: 0.192, 0.562)	0.973 (95%CI: 0.953, 0.993)
random forest	RF_sex.age_walking_independently.age_first_word.age_first_word_language_regression.language_regression.delta_first_word_first_phrase.age_bowel_trained	MSSNG	0.777 (95%CI: 0.677, 0.877)	0.404 (95%CI: 0.201, 0.606)	0.969 (95%CI: 0.948, 0.991)
random forest	RF_sex.age_walking_independently.age_first_word.age_first_word_language_regression.language_regression.delta_first_word_first_phrase.age_bowel_trained.age_bladder_trained	MSSNG	0.775 (95%CI: 0.675, 0.875)	0.375 (95%CI: 0.183, 0.566)	0.969 (95%CI: 0.947, 0.991)
random forest	RF_sex.age_walking_independently.age_first_word.age_first_word_language_regression.language_regression.delta_first_word_first_phrase.age_bowel_trained.age_bladder_trained.PGS_intelligence.PGS_autism	MSSNG	0.783 (95%CI: 0.685, 0.881)	0.387 (95%CI: 0.193, 0.581)	0.971 (95%CI: 0.95, 0.991)
random forest	RF_sex.age_walking_independently.age_first_word.age_first_word_language_regression.language_regression.delta_first_word_first_phrase.age_bowel_trained.age_bladder_trained.PGS_intelligence.PGS_autism.DEL_constrained.DUP_constrained	MSSNG	0.785 (95%CI: 0.69, 0.881)	0.391 (95%CI: 0.2, 0.581)	0.971 (95%CI: 0.952, 0.991)
random forest	RF_sex.age_walking_independently.age_first_word.age_first_word_language_regression.language_regression.delta_first_word_first_phrase.age_bowel_trained.age_bladder_trained.PGS_intelligence.PGS_autism.LOF_constrained.MIS_constrained.DEL_constrained.DUP_constrained	MSSNG	0.762 (95%CI: 0.661, 0.864)	0.347 (95%CI: 0.162, 0.532)	0.967 (95%CI: 0.945, 0.989)
random forest	RF_sex.age_walking_independently.age_first_word.age_first_word_language_regression.language_regression.delta_first_word_first_phrase.age_bowel_trained.PGS_intelligence.PGS_autism	MSSNG	0.776 (95%CI: 0.674, 0.877)	0.398 (95%CI: 0.199, 0.598)	0.969 (95%CI: 0.948, 0.99)
random forest	RF_sex.age_walking_independently.age_first_word.age_first_word_language_regression.language_regression.delta_first_word_first_phrase.age_bowel_trained.PGS_intelligence.PGS_autism.DEL_constrained.DUP_constrained	MSSNG	0.782 (95%CI: 0.684, 0.879)	0.401 (95%CI: 0.202, 0.599)	0.97 (95%CI: 0.95, 0.99)
random forest	RF_sex.age_walking_independently.age_first_word.age_first_word_language_regression.language_regression.delta_first_word_first_phrase.age_bowel_trained.PGS_intelligence.PGS_autism.LOF_constrained.MIS_constrained.DEL_constrained.DUP_constrained	MSSNG	0.76 (95%CI: 0.657, 0.863)	0.359 (95%CI: 0.168, 0.55)	0.967 (95%CI: 0.944, 0.989)
random forest	RF_sex.age_walking_independently.age_first_word.age_first_word_language_regression.language_regression.delta_first_word_first_phrase.PGS_intelligence.PGS_autism	MSSNG	0.804 (95%CI: 0.709, 0.899)	0.411 (95%CI: 0.212, 0.611)	0.974 (95%CI: 0.954, 0.993)
random forest	RF_sex.age_walking_independently.age_first_word.age_first_word_language_regression.language_regression.delta_first_word_first_phrase.PGS_intelligence.PGS_autism.DEL_constrained.DUP_constrained	MSSNG	0.792 (95%CI: 0.694, 0.889)	0.396 (95%CI: 0.2, 0.593)	0.972 (95%CI: 0.952, 0.992)
random forest	RF_sex.age_walking_independently.age_first_word.age_first_word_language_regression.language_regression.delta_first_word_first_phrase.PGS_intelligence.PGS_autism.LOF_constrained.MIS_constrained.DEL_constrained.DUP_constrained	MSSNG	0.77 (95%CI: 0.675, 0.865)	0.321 (95%CI: 0.154, 0.489)	0.969 (95%CI: 0.949, 0.99)
random forest	RF_sex.age_walking_independently.age_first_word.age_first_word_language_regression.language_regression.PGS_intelligence.PGS_autism	MSSNG	0.703 (95%CI: 0.599, 0.808)	0.232 (95%CI: 0.119, 0.346)	0.958 (95%CI: 0.933, 0.984)
random forest	RF_sex.age_walking_independently.age_first_word.age_first_word_language_regression.language_regression.PGS_intelligence.PGS_autism.DEL_constrained.DUP_constrained	MSSNG	0.699 (95%CI: 0.595, 0.802)	0.258 (95%CI: 0.118, 0.398)	0.958 (95%CI: 0.932, 0.983)
random forest	RF_sex.age_walking_independently.age_first_word.age_first_word_language_regression.language_regression.PGS_intelligence.PGS_autism.LOF_constrained.MIS_constrained.DEL_constrained.DUP_constrained	MSSNG	0.681 (95%CI: 0.577, 0.784)	0.225 (95%CI: 0.11, 0.339)	0.955 (95%CI: 0.929, 0.981)
random forest	RF_sex.age_walking_independently.age_first_word.PGS_intelligence.PGS_autism	MSSNG	0.616 (95%CI: 0.476, 0.755)	0.259 (95%CI: 0.106, 0.413)	0.926 (95%CI: 0.873, 0.978)
random forest	RF_sex.age_walking_independently.age_first_word.PGS_intelligence.PGS_autism.DEL_constrained.DUP_constrained	MSSNG	0.594 (95%CI: 0.451, 0.738)	0.229 (95%CI: 0.092, 0.366)	0.92 (95%CI: 0.866, 0.974)
random forest	RF_sex.age_walking_independently.age_first_word.PGS_intelligence.PGS_autism.LOF_constrained.MIS_constrained.DEL_constrained.DUP_constrained	MSSNG	0.595 (95%CI: 0.454, 0.736)	0.256 (95%CI: 0.095, 0.416)	0.927 (95%CI: 0.88, 0.973)
random forest	RF_sex.age_walking_independently.PGS_intelligence.PGS_autism	MSSNG	0.582 (95%CI: 0.451, 0.714)	0.225 (95%CI: 0.089, 0.362)	0.93 (95%CI: 0.887, 0.972)
random forest	RF_sex.age_walking_independently.PGS_intelligence.PGS_autism.DEL_constrained.DUP_constrained	MSSNG	0.584 (95%CI: 0.461, 0.707)	0.219 (95%CI: 0.088, 0.351)	0.933 (95%CI: 0.894, 0.973)
random forest	RF_sex.age_walking_independently.PGS_intelligence.PGS_autism.LOF_constrained.MIS_constrained.DEL_constrained.DUP_constrained	MSSNG	0.573 (95%CI: 0.439, 0.706)	0.223 (95%CI: 0.088, 0.358)	0.929 (95%CI: 0.887, 0.97)

## Sheet: eTable 7
eTable 7. Examination of potential confounding effects of the age at assessment
Cohort	milestone	model	Estimate	Std_Error	p_value	term	p_value_adjusted	note
MSSNG	age_walking_independently	linear	14.5813778	1.15444353	1.15363293837399e-27	(Intercept)	6.13708466245324e-27
MSSNG	age_walking_independently	linear	0.00132738	0.00688357	0.84727308	age	1
MSSNG	age_walking_independently	linear	-0.9220469	0.73404153	0.21044714	sex	1
MSSNG	age_first_word	linear	27.704404	4.13367986	2.06695959172543e-10	(Intercept)	6.99732117433347e-10
MSSNG	age_first_word	linear	-0.0108509	0.02411871	0.65327561	age	1
MSSNG	age_first_word	linear	-2.3826876	2.63259102	0.36652105	sex	1
MSSNG	age_first_phrase	linear	40.4532096	5.65463586	1.82743462744851e-11	(Intercept)	7.56121953284023e-11
MSSNG	age_first_phrase	linear	-0.0013534	0.03476767	0.96899077	age	1
MSSNG	age_first_phrase	linear	-2.1610268	3.47653298	0.53495532	sex	1
MSSNG	language_regression	logistic	-0.7065548	0.7868986	0.36923985	(Intercept)	1
MSSNG	language_regression	logistic	-0.007765	0.00508115	0.1264641	age	0.78488948
MSSNG	language_regression	logistic	-0.0975733	0.47070693	0.83578259	sex	1
SPARK	age_walking_independently	linear	14.578558	0.33612616	2.84581812004558e-321	(Intercept)	1.05972140376489e-319
SPARK	age_walking_independently	linear	0.00561813	0.001599	0.00044854	age	0.01670306	note the small effect-size of this single significant effect
SPARK	age_walking_independently	linear	-1.3246671	0.26441815	5.7571422496381e-07	sex	2.14387503660658e-05
SPARK	age_first_word	linear	18.5455608	0.78895847	4.30051157323575e-112	(Intercept)	4.00361803075013e-111
SPARK	age_first_word	linear	0.00111692	0.00375815	0.7663348	age	1
SPARK	age_first_word	linear	0.68648596	0.61960729	0.26797972	sex	1
SPARK	age_first_phrase	linear	28.5854038	1.08005248	4.71453615621188e-138	(Intercept)	5.85207957710682e-137
SPARK	age_first_phrase	linear	0.0107463	0.00517703	0.03800603	age	0.53319337
SPARK	age_first_phrase	linear	1.25539347	0.84397027	0.13699849	sex	1
SPARK	language_regression	logistic	-1.4027646	0.13343563	7.5525288755324e-26	(Intercept)	3.515563238107e-25
SPARK	language_regression	logistic	0.00109119	0.0006134	0.07525152	age	0.5604512
SPARK	language_regression	logistic	0.01812285	0.10638502	0.86473366	sex	1
SSC	age_walking_independently	linear	14.926503	0.48011279	3.50546874912214e-155	(Intercept)	6.5269248326458e-154
SSC	age_walking_independently	linear	-0.0037367	0.0028709	0.19332095	age	1
SSC	age_walking_independently	linear	-1.1932366	0.33219183	0.00034176	sex	0.00636324
SSC	age_first_word	linear	24.0053713	1.97939162	6.7203261314464e-32	(Intercept)	4.17091756243254e-31
SSC	age_first_word	linear	0.01129614	0.01191688	0.34337855	age	1
SSC	age_first_word	linear	-1.8181724	1.36968712	0.18463394	sex	1
SSC	age_first_phrase	linear	35.0499671	2.43574994	4.70962651628672e-43	(Intercept)	3.50759119097403e-42
SSC	age_first_phrase	linear	0.02977583	0.0146928	0.04295498	age	0.53319337
SSC	age_first_phrase	linear	-0.9565795	1.68517098	0.57039478	sex	1
SSC	language_regression	logistic	-2.4103991	0.3653745	4.19378604376498e-11	(Intercept)	1.56170419597709e-10
SSC	language_regression	logistic	0.00370071	0.00205234	0.07136211	age	0.5604512
SSC	language_regression	logistic	0.26986214	0.26038047	0.30000873	sex	1

## Sheet: eTable 8
eTable 8. Performance for predicting intellectual quotient and Vineland adaptive behaviour scales using all predictors
phenotype	predictor	R2	R2_sd
nonverbal IQ	first word	0.0546643261410626	0.0143957124251825
nonverbal IQ	walking independently	0.0178935735537214	0.008177914594169
nonverbal IQ	deletion	0.00951214754626396	0.00506589962427935
nonverbal IQ	duplication	0.00374365588011232	0.00440058498476026
nonverbal IQ	language regression	0.0488218188806298	0.0148513384472404
nonverbal IQ	de-novo LoF	0.0119713785900209	0.00641823693854008
nonverbal IQ	de-novo missense	0.0102723787534326	0.00725801386328671
nonverbal IQ	PGS autism	0.0108626363936406	0.00651540861953335
nonverbal IQ	PGS cognitive ability	0.00457470611255818	0.00441620197592601
communication	first word	0.0670651520342532	0.0150107514246157
communication	walking independently	0.00486871645003105	0.00414343597076142
communication	deletion	0.00322508968892813	0.0020697258398928
communication	duplication	0.0028232363129783	0.00322217707444794
communication	language regression	0.035248491910176	0.0117901785715302
communication	de-novo LoF	0.00103184363439522	0.00219928788216338
communication	de-novo missense	0.00302134373142095	0.00380680590458256
communication	PGS autism	0.00109010852307612	0.00235192867244386
communication	PGS cognitive ability	0.00260842181993028	0.00347101916007337
daily living skills	first word	0.0470143491506535	0.0132669955341157
daily living skills	walking independently	0.0197319976800937	0.00768744006477163
daily living skills	deletion	0.00425165596387243	0.00316631408130863
daily living skills	duplication	0.00317647061025971	0.00413578175865037
daily living skills	language regression	0.0101110241481589	0.00680073638039214
daily living skills	de-novo LoF	0.000555943745634373	0.00196641972558646
daily living skills	de-novo missense	0.00245884079469319	0.00353355964880831
daily living skills	PGS autism	8.41710183848394E-06	0.00135750838321471
daily living skills	PGS cognitive ability	0.000301825464353963	0.00176682186435136
motor skills	first word	0.00880626319638758	0.0167726947501058
motor skills	walking independently	0.0394210450755253	0.0340241127523818
motor skills	deletion	0.0142222374086731	0.0162351278423683
motor skills	duplication	0.0111234817702745	0.0200870546156987
motor skills	language regression	0.00492451432485585	0.0136650957214042
motor skills	de-novo LoF	0.00667605166813949	0.0183545587345562
motor skills	de-novo missense	0.0109310681476573	0.0214295399321855
motor skills	PGS autism	0.0190529421860571	0.0252358212767188
motor skills	PGS cognitive ability	0.00067210053576646	0.010455109183904
socialisation	first word	0.0229618769591909	0.0100408221364111
socialisation	walking independently	0.00282886392705549	0.00318625696803741
socialisation	deletion	0.00329258246675735	0.00220664818406385
socialisation	duplication	0.00566981496821438	0.00481464042549229
socialisation	language regression	0.00964239292939792	0.00672813216658726
socialisation	de-novo LoF	4.55834152170775E-05	0.00142570717912985
socialisation	de-novo missense	0.0010173022293646	0.0024852198663026
socialisation	PGS autism	0.000620059144810115	0.00198354095079381
socialisation	PGS cognitive ability	0.00205568652373857	0.00318126282732485
verbal IQ	first word	0.0968756419763033	0.0191136912057621
verbal IQ	walking independently	0.00380096303587769	0.00370731076373208
verbal IQ	deletion	0.00135280541998697	0.00153480373969251
verbal IQ	duplication	0.00288179929588678	0.00408255421776984
verbal IQ	language regression	0.0696678740438212	0.017057935144077
verbal IQ	de-novo LoF	0.00384697637896748	0.00366955675491575
verbal IQ	de-novo missense	0.00255828739971206	0.00332829703709296
verbal IQ	PGS autism	0.00456752279390593	0.00431253365206161
verbal IQ	PGS cognitive ability	0.00345755326925068	0.00380979861875285
